# Supplementary material for: Chemical genetic identification of CDKL5 substrates reveals its role in neuronal microtubule dynamics
Source: EMBO J. 2018 Sep 28;37(24):e99763. doi: 10.15252/embj.201899763 (PMC6293278; doi:10.15252/embj.201899763)
Supplement: Supplementary file 6 — Movie EV4 [file EMBJ-37-e99763-s006.zip]

Archive with 2 entries (2 files):
- Movie_EV4.avi
- Movie_EV4.docx
