# Supplementary material for: Chemical genetic identification of CDKL5 substrates reveals its role in neuronal microtubule dynamics
Source: EMBO J. 2018 Sep 28;37(24):e99763. doi: 10.15252/embj.201899763 (PMC6293278; doi:10.15252/embj.201899763)
Supplement: Supplementary file 8 — Movie EV6 [file EMBJ-37-e99763-s008.zip]

Archive with 2 entries (2 files):
- Movie_EV6.avi
- Movie_EV6.docx
