# Supplementary material for: Chemical genetic identification of CDKL5 substrates reveals its role in neuronal microtubule dynamics
Source: EMBO J. 2018 Sep 28;37(24):e99763. doi: 10.15252/embj.201899763 (PMC6293278; doi:10.15252/embj.201899763)
Supplement: Supplementary file 9 — Source Data for Expanded View [file EMBJ-37-e99763-s014.zip]

Archive with 7 entries (6 files):
- Figure_EV2_Source_Data.pdf
- Figure_EV3_Source_Data.pdf
- Figure_EV5_Source_Data.pdf
- __MACOSX/
- __MACOSX/._Figure_EV2_Source_Data.pdf
- __MACOSX/._Figure_EV3_Source_Data.pdf
- __MACOSX/._Figure_EV5_Source_Data.pdf
